# Supplementary material for: Simoponefisheri sp. n., a new species of Dorylinae ants (Hymenoptera, Formicidae) from China, with an illustrated key to the S.grandidieri-group species
Source: Zookeys. 2019 Apr 11;838:21–33. doi: 10.3897/zookeys.838.29465 (PMC6477814; doi:10.3897/zookeys.838.29465)
Supplement: XML Treatment for Simopone fisheri [file zookeys.838.29465-treatment1.xml]

<!DOCTYPE tp:taxon-treatment
  PUBLIC "-//TaxonX//DTD Taxonomic Treatment Publishing DTD v0 20100105//EN" "tax-treatment-NSO.dtd">
<tp:taxon-treatment xmlns:tp="http://www.plazi.org/taxpub"><tp:treatment-meta><kwd-group><label>Taxon classification</label><kwd><named-content xmlns:xlink="http://www.w3.org/1999/xlink" content-type="kingdom">Animalia</named-content></kwd><kwd><named-content xmlns:xlink="http://www.w3.org/1999/xlink" content-type="order">Hymenoptera</named-content></kwd><kwd><named-content xmlns:xlink="http://www.w3.org/1999/xlink" content-type="family">Formicidae</named-content></kwd></kwd-group><mixed-citation publication-type="journal"><person-group><name><surname>Chen</surname><given-names>Zhilin</given-names></name><name><surname>Chen</surname><given-names>Yazhen</given-names></name><name><surname>Zhou</surname><given-names>Shanyi</given-names></name></person-group><article-title><italic><tp:taxon-name><tp:taxon-name-part taxon-name-part-type="genus" reg="Simopone">Simopone</tp:taxon-name-part><tp:taxon-name-part taxon-name-part-type="species" reg="fisheri">fisheri</tp:taxon-name-part></tp:taxon-name></italic> sp. n., a new species of <tp:taxon-name><tp:taxon-name-part taxon-name-part-type="subfamily">Dorylinae</tp:taxon-name-part></tp:taxon-name> ants (<tp:taxon-name><tp:taxon-name-part taxon-name-part-type="order">Hymenoptera</tp:taxon-name-part></tp:taxon-name>, <tp:taxon-name><tp:taxon-name-part taxon-name-part-type="family">Formicidae</tp:taxon-name-part></tp:taxon-name>) from China, with an illustrated key to the <italic><tp:taxon-name><tp:taxon-name-part taxon-name-part-type="genus" reg="Simopone">S.</tp:taxon-name-part><tp:taxon-name-part taxon-name-part-type="species" reg="grandidieri">grandidieri</tp:taxon-name-part></tp:taxon-name></italic>-group species</article-title><source>Zookeys</source><day>11</day><month>4</month><year>2019</year><volume>838</volume><fpage>21</fpage><lpage>33</lpage><pub-id pub-id-type="doi">10.3897/zookeys.838.29465</pub-id></mixed-citation></tp:treatment-meta><tp:nomenclature><tp:taxon-name>
            <tp:taxon-name-part taxon-name-part-type="genus" reg="Simopone">Simopone</tp:taxon-name-part>
            <tp:taxon-name-part taxon-name-part-type="species" reg="fisheri">fisheri</tp:taxon-name-part>
            <object-id xmlns:xlink="http://www.w3.org/1999/xlink" content-type="zoobank" xlink:type="simple">http://zoobank.org/0C2A62F4-CE26-4AA7-A135-3C27E763EDD4</object-id>
          </tp:taxon-name><tp:taxon-status xmlns:xlink="http://www.w3.org/1999/xlink" xlink:type="simple">sp. n.</tp:taxon-status></tp:nomenclature><tp:treatment-sec sec-type="type material" id="SECID0E3FAE"><title>Type material.</title><p>Holotype worker: CHINA, Guangxi, Longzhou County, bingqiao Town, Daqingshan, <named-content xmlns:xlink="http://www.w3.org/1999/xlink" content-type="dwc:verbatimCoordinates" xlink:type="simple"><named-content content-type="geo-json" specific-use="{&#34;type&#34;:&#34;Point&#34;,&#34;coordinates&#34;:[106.695000,22.297000]}" id="NCID0EFGAE" xlink:type="simple">22.297° N, 106.695° E</named-content></named-content>, 500 m alt., evergreen broad-leaved forest, nest in a twig, hand collecting, 21.V.2016, Zhilin Chen leg., No. G160312. Paratypes: 8 workers from the same colony as the holotype.</p></tp:treatment-sec><tp:treatment-sec sec-type="Holotype worker" id="SECID0EJGAE"><title>Holotype worker.</title><p>(Figs <xref ref-type="fig" rid="F1">1–4</xref>). <abbrev xmlns:xlink="http://www.w3.org/1999/xlink" xlink:title="Abdominal Segment II (petiole) Length" id="ABBRID0ETGAE" xlink:type="simple">AIIL</abbrev> 0.80, <abbrev xmlns:xlink="http://www.w3.org/1999/xlink" xlink:title="Abdominal Segment II (petiole) Width" id="ABBRID0EXGAE" xlink:type="simple">AIIW</abbrev> 0.68, <abbrev xmlns:xlink="http://www.w3.org/1999/xlink" xlink:title="Abdominal Segment III Length" id="ABBRID0E2GAE" xlink:type="simple">AIIIL</abbrev> 0.75, <abbrev xmlns:xlink="http://www.w3.org/1999/xlink" xlink:title="Abdominal Segment III Width" id="ABBRID0E6GAE" xlink:type="simple">AIIIW</abbrev> 0.74, <abbrev xmlns:xlink="http://www.w3.org/1999/xlink" xlink:title="Abdominal Segment IV Length" id="ABBRID0EDHAE" xlink:type="simple">AIVL</abbrev> 0.85, <abbrev xmlns:xlink="http://www.w3.org/1999/xlink" xlink:title="Abdominal Segment IV Width" id="ABBRID0EHHAE" xlink:type="simple">AIVW</abbrev> 0.86, <abbrev xmlns:xlink="http://www.w3.org/1999/xlink" xlink:title="Cephalic Index" id="ABBRID0ELHAE" xlink:type="simple">CI</abbrev> 76, <abbrev xmlns:xlink="http://www.w3.org/1999/xlink" xlink:title="Eye Diameter" id="ABBRID0EPHAE" xlink:type="simple">ED</abbrev> 0.29, <abbrev xmlns:xlink="http://www.w3.org/1999/xlink" xlink:title="Eye Position Ratio" id="ABBRID0ETHAE" xlink:type="simple">EP</abbrev> 86, <abbrev xmlns:xlink="http://www.w3.org/1999/xlink" xlink:title="Head Length" id="ABBRID0EXHAE" xlink:type="simple">HL</abbrev> 1.06, <abbrev xmlns:xlink="http://www.w3.org/1999/xlink" xlink:title="Head Width" id="ABBRID0E2HAE" xlink:type="simple">HW</abbrev> 0.81, <abbrev xmlns:xlink="http://www.w3.org/1999/xlink" xlink:title="Scape Index" id="ABBRID0E6HAE" xlink:type="simple">SI</abbrev> 46, <abbrev xmlns:xlink="http://www.w3.org/1999/xlink" xlink:title="Scape Length" id="ABBRID0EDIAE" xlink:type="simple">SL</abbrev> 0.28, <abbrev xmlns:xlink="http://www.w3.org/1999/xlink" xlink:title="Scape Width" id="ABBRID0EHIAE" xlink:type="simple">SW</abbrev> 0.13, <abbrev xmlns:xlink="http://www.w3.org/1999/xlink" xlink:title="Total Length" id="ABBRID0ELIAE" xlink:type="simple">TL</abbrev> 6.06, <abbrev xmlns:xlink="http://www.w3.org/1999/xlink" xlink:title="Weber’s Length of Mesosoma (= Alitrunk Length)" id="ABBRID0EPIAE" xlink:type="simple">WL</abbrev> 1.45, <abbrev xmlns:xlink="http://www.w3.org/1999/xlink" xlink:title="Abdominal Segment II (petiole) Width" id="ABBRID0ETIAE" xlink:type="simple">AIIW</abbrev>/<abbrev xmlns:xlink="http://www.w3.org/1999/xlink" xlink:title="Abdominal Segment II (petiole) Length" id="ABBRID0EXIAE" xlink:type="simple">AIIL</abbrev> 0.85, <abbrev xmlns:xlink="http://www.w3.org/1999/xlink" xlink:title="Abdominal Segment III Width" id="ABBRID0E2IAE" xlink:type="simple">AIIIW</abbrev>/<abbrev xmlns:xlink="http://www.w3.org/1999/xlink" xlink:title="Abdominal Segment III Length" id="ABBRID0E6IAE" xlink:type="simple">AIIIL</abbrev> 0.99.</p><p>Head in full-face view nearly rectangular, longer than broad (<abbrev xmlns:xlink="http://www.w3.org/1999/xlink" xlink:title="Cephalic Index" id="ABBRID0EFJAE" xlink:type="simple">CI</abbrev> 76–78), broadest around the level of eye; sides broadly weakly convex, but shallowly concave anterior to eyes; posterior margin concave; posterolateral corner forming a blunt angle. Man<!--PageBreak --><!--PageBreak -->dibles subtriangular, with masticatory margin finely dentate. Clypeus without median carina; anterior margin of median portion of clypeus broadly rounded. Frontal carinae horizontal, widely separated by broad frontal area; outer margins of frontal lobe divergent posteriad and extending beyond to the anterior margins of eyes. Antennae 11-segmented; scape short, clavate, not reaching to anterior margin of eye. Antennal scrobe extending from antennal socket to the anterior margin of the eye. Eyes large, occupying about 1/3 length of the side of head; the center point of eye posterior to the mid-length of head; outer margin of eye in full-face view not touching the lateral margin of head. Median and lateral ocelli present, minute and closely approximated to each other.</p><p>Mesosoma in lateral view weakly convex on pronotum, with a weak concavity between pronotum and mesonotum. Pronotal disc in dorsal view with anterodorsal margin carinate and convex anteriad; humeri narrowly round (not sharply angulate); lateral margins weakly convergent posteriad. Promesonotal suture in dorsal view recognized as a narrow and longitudinally rugose band, slightly convex anteriad. Dorsolateral borders of pronotum and mesonotum not forming longitudinal carina. Metanotal groove in dorsal view as a very narrow band, slightly convex posteriad. Dorsum and posterior slope of propodeum in lateral view forming a round corner, without a carina between the two faces.</p><p>Petiole (AII) longer than broad (<abbrev xmlns:xlink="http://www.w3.org/1999/xlink" xlink:title="Abdominal Segment II (petiole) Width" id="ABBRID0EPJAE" xlink:type="simple">AIIW</abbrev>/<abbrev xmlns:xlink="http://www.w3.org/1999/xlink" xlink:title="Abdominal Segment II (petiole) Length" id="ABBRID0ETJAE" xlink:type="simple">AIIL</abbrev> = 0.85), with anterodorsal carina strong and straight, in dorsal view with sides divergent posteriorly, with posterolateral corner narrowly round; dorsum in lateral view continuously convex; posteroventral corner of subpetiolar process produced as an acute hook or spine. Postpetiole (AIII) as broad as long, a little longer than high, in lateral view with sides almost parallel; dorsum in lateral view moderately convex. A conspicuous girdling constriction present between AIV and AV.</p><p>Head scattered with minute piligerous punctures, with spaces between punctures smooth and shining; mesosoma largely smooth and shining, with sparse minute piligerous punctures, longitudinally striate on posterolateral portion of dorsal face of pronotum, central portion of lateral face of pronotum and most part of metapleuron smooth and shining; waist segments and gaster largely smooth and shining, with sparse minute piligerous punctures, finely reticulate on anterior portions of AV, AVI and AVII.</p><p>Body scattered with short and decumbent background hairs; sides of head with one or two long setae; inner margin of each eye posteriorly with two long setae posteriorly; scape with several suberect setae; antennal funiculi with abundant setae; anterior portion of mesosoma scattered with long suberect setae; petiole, postpetiole, tergite of AIV, posterior edges of AV and AVI, pygidium and hypopygium with abundant setae.</p><p>Body color black; antenna, trochanter, spur, apical portion of tarsi yellowish brown.</p><fig id="F1" position="float" orientation="portrait"><label>Figures 1–4.</label><caption><p><italic><tp:taxon-name><tp:taxon-name-part taxon-name-part-type="genus" reg="Simopone">Simopone</tp:taxon-name-part><tp:taxon-name-part taxon-name-part-type="species" reg="fisheri">fisheri</tp:taxon-name-part></tp:taxon-name></italic> sp. n., holotype worker <bold>1</bold> head in full-face view <bold>2</bold> mesosoma in dorsal view <bold>3</bold> petiole and gaster in dorsal view <bold>4</bold> body in lateral view.</p></caption><graphic xmlns:xlink="http://www.w3.org/1999/xlink" xlink:href="zookeys-838-021-g001.jpg" position="float" orientation="portrait" xlink:type="simple" id="oo_293003.jpg"/></fig></tp:treatment-sec><tp:treatment-sec sec-type="Paratype wokers" id="SECID0E1KAE"><title>Paratype wokers.</title><p><abbrev xmlns:xlink="http://www.w3.org/1999/xlink" xlink:title="Abdominal Segment II (petiole) Length" id="ABBRID0EALAE" xlink:type="simple">AIIL</abbrev> 0.79–0.83, <abbrev xmlns:xlink="http://www.w3.org/1999/xlink" xlink:title="Abdominal Segment II (petiole) Width" id="ABBRID0EELAE" xlink:type="simple">AIIW</abbrev> 0.66–0.69, <abbrev xmlns:xlink="http://www.w3.org/1999/xlink" xlink:title="Abdominal Segment III Length" id="ABBRID0EILAE" xlink:type="simple">AIIIL</abbrev> 0.72–0.77, <abbrev xmlns:xlink="http://www.w3.org/1999/xlink" xlink:title="Abdominal Segment III Width" id="ABBRID0EMLAE" xlink:type="simple">AIIIW</abbrev> 0.72–0.75, <abbrev xmlns:xlink="http://www.w3.org/1999/xlink" xlink:title="Abdominal Segment IV Length" id="ABBRID0EQLAE" xlink:type="simple">AIVL</abbrev> 0.81–0.86, <abbrev xmlns:xlink="http://www.w3.org/1999/xlink" xlink:title="Abdominal Segment IV Width" id="ABBRID0EULAE" xlink:type="simple">AIVW</abbrev> 0.85–0.87, <abbrev xmlns:xlink="http://www.w3.org/1999/xlink" xlink:title="Cephalic Index" id="ABBRID0EYLAE" xlink:type="simple">CI</abbrev> 76–78, <abbrev xmlns:xlink="http://www.w3.org/1999/xlink" xlink:title="Eye Diameter" id="ABBRID0E3LAE" xlink:type="simple">ED</abbrev> 0.29, <abbrev xmlns:xlink="http://www.w3.org/1999/xlink" xlink:title="Eye Position Ratio" id="ABBRID0EAMAE" xlink:type="simple">EP</abbrev> 85–86, <abbrev xmlns:xlink="http://www.w3.org/1999/xlink" xlink:title="Head Length" id="ABBRID0EEMAE" xlink:type="simple">HL</abbrev> 1.04–1.06, <abbrev xmlns:xlink="http://www.w3.org/1999/xlink" xlink:title="Head Width" id="ABBRID0EIMAE" xlink:type="simple">HW</abbrev> 0.80–0.83, <abbrev xmlns:xlink="http://www.w3.org/1999/xlink" xlink:title="Scape Index" id="ABBRID0EMMAE" xlink:type="simple">SI</abbrev> 44–46, <abbrev xmlns:xlink="http://www.w3.org/1999/xlink" xlink:title="Scape Length" id="ABBRID0EQMAE" xlink:type="simple">SL</abbrev> 0.27–0.28, <abbrev xmlns:xlink="http://www.w3.org/1999/xlink" xlink:title="Scape Width" id="ABBRID0EUMAE" xlink:type="simple">SW</abbrev> 0.12–0.13, <abbrev xmlns:xlink="http://www.w3.org/1999/xlink" xlink:title="Total Length" id="ABBRID0EYMAE" xlink:type="simple">TL</abbrev> 6.01–6.12, <!--PageBreak --><abbrev xmlns:xlink="http://www.w3.org/1999/xlink" xlink:title="Weber’s Length of Mesosoma (= Alitrunk Length)" id="ABBRID0E4MAE" xlink:type="simple">WL</abbrev> 1.45–1.49, <abbrev xmlns:xlink="http://www.w3.org/1999/xlink" xlink:title="Abdominal Segment II (petiole) Width" id="ABBRID0EBNAE" xlink:type="simple">AIIW</abbrev>/<abbrev xmlns:xlink="http://www.w3.org/1999/xlink" xlink:title="Abdominal Segment II (petiole) Length" id="ABBRID0EFNAE" xlink:type="simple">AIIL</abbrev> 0.82–0.85, <abbrev xmlns:xlink="http://www.w3.org/1999/xlink" xlink:title="Abdominal Segment III Width" id="ABBRID0EJNAE" xlink:type="simple">AIIIW</abbrev>/<abbrev xmlns:xlink="http://www.w3.org/1999/xlink" xlink:title="Abdominal Segment III Length" id="ABBRID0ENNAE" xlink:type="simple">AIIIL</abbrev> 0.97–0.99. Similar to holotype, with the following exceptions. The metanotal suture of one paratype specimen well developed but incomplete and another one paratype specimen faintly marked.</p></tp:treatment-sec><tp:treatment-sec sec-type="etymology" id="SECID0ERNAE"><title>Etymology.</title><p>The new species is named in honor of Brian L. Fisher (California Academy of Sciences, United States of America) for his outstanding contributions to ant systematics.</p></tp:treatment-sec><tp:treatment-sec sec-type="comparisons" id="SECID0EWNAE"><title>Comparison notes.</title><p>This new species is the ninth species of the <italic><tp:taxon-name><tp:taxon-name-part taxon-name-part-type="genus" reg="Simopone">S.</tp:taxon-name-part><tp:taxon-name-part taxon-name-part-type="species" reg="grandidieri">grandidieri</tp:taxon-name-part></tp:taxon-name></italic> species group and is morphologically most similar to <italic><tp:taxon-name><tp:taxon-name-part taxon-name-part-type="genus" reg="Simopone">S.</tp:taxon-name-part><tp:taxon-name-part taxon-name-part-type="species" reg="oculata">oculata</tp:taxon-name-part></tp:taxon-name></italic>, but is easily differentiated from it by dorsolateral borders of pronotum round and not forming longitudinal carina. The new species is also similar to <italic><tp:taxon-name><tp:taxon-name-part taxon-name-part-type="genus" reg="Simopone">S.</tp:taxon-name-part><tp:taxon-name-part taxon-name-part-type="species" reg="yunnanensis">yunnanensis</tp:taxon-name-part></tp:taxon-name></italic> but is easily differentiated from it by dorsolateral portion of pronotum longitudinally striate and metanotal groove present.</p><p>The dorsolateral borders of pronotum in <italic><tp:taxon-name><tp:taxon-name-part taxon-name-part-type="genus" reg="Simopone">S.</tp:taxon-name-part><tp:taxon-name-part taxon-name-part-type="species" reg="yunnanensis">yunnanensis</tp:taxon-name-part></tp:taxon-name></italic> forms a right angle but never forms longitudinal carina; the original description of <italic><tp:taxon-name><tp:taxon-name-part taxon-name-part-type="genus" reg="Simopone">S.</tp:taxon-name-part><tp:taxon-name-part taxon-name-part-type="species" reg="yunnanensis">yunnanensis</tp:taxon-name-part></tp:taxon-name></italic> by <xref ref-type="bibr" rid="B11">Chen et al. (2015)</xref> needs to be corrected as above.</p></tp:treatment-sec><tp:treatment-sec sec-type="An illustrated key to species of the" id="SECID0EZPAE"><title>An illustrated key to species of the <italic><tp:taxon-name><tp:taxon-name-part taxon-name-part-type="genus" reg="Simopone">Simopone</tp:taxon-name-part><tp:taxon-name-part taxon-name-part-type="species" reg="grandidieri">grandidieri</tp:taxon-name-part></tp:taxon-name></italic>group based on the worker caste</title><p>The following key is built upon the key by <xref ref-type="bibr" rid="B7">Bolton﻿ and Fisher (2012)</xref>.</p><table-wrap content-type="key" position="anchor" orientation="portrait"><table id="TID0EMNAC" rules="all"><tbody><tr><td rowspan="1" colspan="1">1</td><td rowspan="1" colspan="1">In full-face view, outer margins of eye just interrupting lateral margin of head (Figs <xref ref-type="fig" rid="F2">5–6</xref>)</td><td rowspan="1" colspan="1">
                    <bold>2</bold>
                  </td></tr><tr><td rowspan="1" colspan="1">–</td><td rowspan="1" colspan="1">In full-face view, outer margins of eye not interrupting lateral margin of head (at most toughing the lateral margin as seen in Fig. <xref ref-type="fig" rid="F2">7</xref>)</td><td rowspan="1" colspan="1">
                    <bold>4</bold>
                  </td></tr><!--PageBreak --><tr><td rowspan="1" colspan="1">2</td><td rowspan="1" colspan="1">Frontal carina relatively short, ending far away from the level of the anterior margins of eyes; leading edge of scape without standing setae (Fig. <xref ref-type="fig" rid="F3">8</xref>)</td><td rowspan="1" colspan="1">
                    <bold><italic><tp:taxon-name>
                          <tp:taxon-name-part taxon-name-part-type="genus" reg="Simopone">S.</tp:taxon-name-part>
                          <tp:taxon-name-part taxon-name-part-type="species" reg="grandidieri">grandidieri</tp:taxon-name-part>
                        </tp:taxon-name></italic></bold>
                  </td></tr><tr><td rowspan="1" colspan="1">–</td><td rowspan="1" colspan="1">Frontal carina relatively long, extending beyond the level of the anterior margins of eye; leading edge of scape with standing setae (Fig. <xref ref-type="fig" rid="F3">9</xref>)</td><td rowspan="1" colspan="1">
                    <bold>3</bold>
                  </td></tr><!--PageBreak --><tr><td rowspan="1" colspan="1">3</td><td rowspan="1" colspan="1">Eyes located far back on head (<abbrev xmlns:xlink="http://www.w3.org/1999/xlink" xlink:title="Eye Position Ratio" id="ABBRID0EWTAE" xlink:type="simple">EP</abbrev> 1.90)</td><td rowspan="1" colspan="1">
                    <bold><italic><tp:taxon-name>
                          <tp:taxon-name-part taxon-name-part-type="genus" reg="Simopone">S.</tp:taxon-name-part>
                          <tp:taxon-name-part taxon-name-part-type="species" reg="laevi">laevi</tp:taxon-name-part>
                          <tp:taxon-name-part taxon-name-part-type="subspecies" reg="ssima">ssima</tp:taxon-name-part>
                        </tp:taxon-name></italic></bold>
                  </td></tr><tr><td rowspan="1" colspan="1">–</td><td rowspan="1" colspan="1">Eyes located slightly more anteriorly on head (<abbrev xmlns:xlink="http://www.w3.org/1999/xlink" xlink:title="Eye Position Ratio" id="ABBRID0EYUAE" xlink:type="simple">EP</abbrev> 0.74–0.84)</td><td rowspan="1" colspan="1">
                    <bold><italic><tp:taxon-name>
                          <tp:taxon-name-part taxon-name-part-type="genus" reg="Simopone">S.</tp:taxon-name-part>
                          <tp:taxon-name-part taxon-name-part-type="species" reg="elegans">elegans</tp:taxon-name-part>
                        </tp:taxon-name></italic></bold>
                  </td></tr><tr><td rowspan="1" colspan="1">4</td><td rowspan="1" colspan="1">Anterior margin of clypeus with a prominent tooth at its midpoint (Fig. <xref ref-type="fig" rid="F4">10</xref>)</td><td rowspan="1" colspan="1">
                    <bold><italic><tp:taxon-name>
                          <tp:taxon-name-part taxon-name-part-type="genus" reg="Simopone">S.</tp:taxon-name-part>
                          <tp:taxon-name-part taxon-name-part-type="species" reg="bakeri">bakeri</tp:taxon-name-part>
                        </tp:taxon-name></italic></bold>
                  </td></tr><tr><td rowspan="1" colspan="1">–</td><td rowspan="1" colspan="1">Anterior margin of clypeus broadly rounded, and without a tooth at its midpoint (Figs <xref ref-type="fig" rid="F4">11</xref>, <xref ref-type="fig" rid="F4">12</xref>).</td><td rowspan="1" colspan="1">
                    <bold>5</bold>
                  </td></tr><tr><td rowspan="1" colspan="1">5</td><td rowspan="1" colspan="1">AII almost as broad as long (<abbrev xmlns:xlink="http://www.w3.org/1999/xlink" xlink:title="Abdominal Segment II (petiole) Width" id="ABBRID0EKXAE" xlink:type="simple">AIIW</abbrev>/<abbrev xmlns:xlink="http://www.w3.org/1999/xlink" xlink:title="Abdominal Segment II (petiole) Length" id="ABBRID0EOXAE" xlink:type="simple">AIIL</abbrev> 0.96) (Fig. <xref ref-type="fig" rid="F5">13</xref>)</td><td rowspan="1" colspan="1">
                    <bold><italic><tp:taxon-name>
                          <tp:taxon-name-part taxon-name-part-type="genus" reg="Simopone">S.</tp:taxon-name-part>
                          <tp:taxon-name-part taxon-name-part-type="species" reg="gressitti">gressitti</tp:taxon-name-part>
                        </tp:taxon-name></italic></bold>
                  </td></tr><tr><td rowspan="1" colspan="1">–</td><td rowspan="1" colspan="1">AII distinctly longer than broad (<abbrev xmlns:xlink="http://www.w3.org/1999/xlink" xlink:title="Abdominal Segment II (petiole) Width" id="ABBRID0EQYAE" xlink:type="simple">AIIW</abbrev>/<abbrev xmlns:xlink="http://www.w3.org/1999/xlink" xlink:title="Abdominal Segment II (petiole) Length" id="ABBRID0EUYAE" xlink:type="simple">AIIL</abbrev> ≤ 0.86) (Fig. <xref ref-type="fig" rid="F5">14</xref>).</td><td rowspan="1" colspan="1">
                    <bold>7</bold>
                  </td></tr><!--PageBreak --><tr><td rowspan="1" colspan="1">6</td><td rowspan="1" colspan="1">Head in full-face view distinctly trapezoidal; lateral tooth of clypeus inconspicuous (Fig. <xref ref-type="fig" rid="F6">15</xref>)</td><td rowspan="1" colspan="1">
                    <bold><italic><tp:taxon-name>
                          <tp:taxon-name-part taxon-name-part-type="genus" reg="Simopone">S.</tp:taxon-name-part>
                          <tp:taxon-name-part taxon-name-part-type="species" reg="chapmani">chapmani</tp:taxon-name-part>
                        </tp:taxon-name></italic></bold>
                  </td></tr><tr><td rowspan="1" colspan="1">–</td><td rowspan="1" colspan="1">Head nearly rectangular in full-face view (Figs <xref ref-type="fig" rid="F6">18</xref>, <xref ref-type="fig" rid="F7">19</xref>); lateral tooth of clypeus conspicuous (Figs <xref ref-type="fig" rid="F6">16–18</xref>)</td><td rowspan="1" colspan="1">
                    <bold>7</bold>
                  </td></tr><tr><td rowspan="1" colspan="1">7</td><td rowspan="1" colspan="1">Large species (<abbrev xmlns:xlink="http://www.w3.org/1999/xlink" xlink:title="Total Length" id="ABBRID0ED2AE" xlink:type="simple">TL</abbrev> ≥ 8.0 mm); maximum diameter of eye smaller than the minimum distance between eyes; posterolateral portion of dorsal face of pronotum striate longitudinally (Fig. <xref ref-type="fig" rid="F7">19</xref>)</td><td rowspan="1" colspan="1">
                    <bold><italic><tp:taxon-name><tp:taxon-name-part taxon-name-part-type="genus" reg="Simopone">S.</tp:taxon-name-part><tp:taxon-name-part taxon-name-part-type="species" reg="fisheri">fisheri</tp:taxon-name-part></tp:taxon-name></italic> sp. n.</bold>
                  </td></tr><tr><td rowspan="1" colspan="1">–</td><td rowspan="1" colspan="1">Medium-sized or small species (<abbrev xmlns:xlink="http://www.w3.org/1999/xlink" xlink:title="Total Length" id="ABBRID0EF3AE" xlink:type="simple">TL</abbrev> ≤ 6.5 mm); the maximum diameter of eye equal to the minimum distance between eyes; posterolateral portion of dorsal face of pronotum smooth and shining (Figs <xref ref-type="fig" rid="F7">20</xref>, <xref ref-type="fig" rid="F7">21</xref>).</td><td rowspan="1" colspan="1">
                    <bold>8</bold>
                  </td></tr><!--PageBreak --><tr><td rowspan="1" colspan="1">8</td><td rowspan="1" colspan="1">Medium-sized species (<abbrev xmlns:xlink="http://www.w3.org/1999/xlink" xlink:title="Total Length" id="ABBRID0EA4AE" xlink:type="simple">TL</abbrev> = 6.5 mm); posterior margin of head distinct concave; lateral side of 1/3 posterior head gradually convergent (Fig. <xref ref-type="fig" rid="F8">22</xref>)</td><td rowspan="1" colspan="1">
                    <bold><italic><tp:taxon-name>
                          <tp:taxon-name-part taxon-name-part-type="genus" reg="Simopone">S.</tp:taxon-name-part>
                          <tp:taxon-name-part taxon-name-part-type="species" reg="yunnanensis">yunnanensis</tp:taxon-name-part>
                        </tp:taxon-name></italic></bold>
                  </td></tr><tr><td rowspan="1" colspan="1">–</td><td rowspan="1" colspan="1">Small species (<abbrev xmlns:xlink="http://www.w3.org/1999/xlink" xlink:title="Total Length" id="ABBRID0EC5AE" xlink:type="simple">TL</abbrev> = 5.5 mm); posterior margin of head almost straight; lateral side of 1/3 posterior head gradually divergent (Fig. <xref ref-type="fig" rid="F8">23</xref>).</td><td rowspan="1" colspan="1">
                    <bold><italic><tp:taxon-name>
                          <tp:taxon-name-part taxon-name-part-type="genus" reg="Simopone">S.</tp:taxon-name-part>
                          <tp:taxon-name-part taxon-name-part-type="species" reg="oculata">oculata</tp:taxon-name-part>
                        </tp:taxon-name></italic></bold>
                  </td></tr></tbody></table></table-wrap><fig id="F2" position="float" orientation="portrait"><label>Figures 5–7.</label><caption><p>Head in full-face view of the worker of <italic><tp:taxon-name><tp:taxon-name-part taxon-name-part-type="genus" reg="Simopone">Simopone</tp:taxon-name-part></tp:taxon-name></italic> spp. <bold>5</bold><italic><tp:taxon-name><tp:taxon-name-part taxon-name-part-type="genus" reg="Simopone">S.</tp:taxon-name-part><tp:taxon-name-part taxon-name-part-type="species" reg="elegans">elegans</tp:taxon-name-part></tp:taxon-name></italic>, type (specimen <ext-link xmlns:xlink="http://www.w3.org/1999/xlink" ext-link-type="uri" xlink:href="http://data.antweb.org/specimen/CASENT0492213" xlink:type="simple">CASENT0492213</ext-link>; photo by Shannon Hartman, available on <ext-link xmlns:xlink="http://www.w3.org/1999/xlink" xlink:type="simple" ext-link-type="uri" xlink:href="http://AntWeb.org">AntWeb.org</ext-link>) <bold>6</bold><italic><tp:taxon-name><tp:taxon-name-part taxon-name-part-type="genus" reg="Simopone">S.</tp:taxon-name-part><tp:taxon-name-part taxon-name-part-type="species" reg="grandidieri">grandidieri</tp:taxon-name-part></tp:taxon-name></italic>, type (specimen <ext-link xmlns:xlink="http://www.w3.org/1999/xlink" ext-link-type="uri" xlink:href="http://data.antweb.org/specimen/CASENT0101842" xlink:type="simple">CASENT0101842</ext-link>; photo by April Nobile, available on <ext-link xmlns:xlink="http://www.w3.org/1999/xlink" xlink:type="simple" ext-link-type="uri" xlink:href="http://AntWeb.org">AntWeb.org</ext-link>) <bold>7</bold><italic><tp:taxon-name><tp:taxon-name-part taxon-name-part-type="genus" reg="Simopone">S.</tp:taxon-name-part><tp:taxon-name-part taxon-name-part-type="species" reg="chapmani">chapmani</tp:taxon-name-part></tp:taxon-name></italic>, type (specimen <ext-link xmlns:xlink="http://www.w3.org/1999/xlink" ext-link-type="uri" xlink:href="http://data.antweb.org/specimen/CASENT0173044" xlink:type="simple">CASENT0173044</ext-link>; photo by April Nobile, available on <ext-link xmlns:xlink="http://www.w3.org/1999/xlink" xlink:type="simple" ext-link-type="uri" xlink:href="http://AntWeb.org">AntWeb.org</ext-link>).</p></caption><graphic xmlns:xlink="http://www.w3.org/1999/xlink" xlink:href="zookeys-838-021-g002.jpg" position="float" orientation="portrait" xlink:type="simple" id="oo_293004.jpg"/></fig><fig id="F3" position="float" orientation="portrait"><label>Figures 8–9.</label><caption><p>Head in full-face view of the worker of <italic><tp:taxon-name><tp:taxon-name-part taxon-name-part-type="genus" reg="Simopone">Simopone</tp:taxon-name-part></tp:taxon-name></italic> spp. <bold>8</bold><italic><tp:taxon-name><tp:taxon-name-part taxon-name-part-type="genus" reg="Simopone">S.</tp:taxon-name-part><tp:taxon-name-part taxon-name-part-type="species" reg="grandidieri">grandidieri</tp:taxon-name-part></tp:taxon-name></italic>, type (specimen <ext-link xmlns:xlink="http://www.w3.org/1999/xlink" ext-link-type="uri" xlink:href="http://data.antweb.org/specimen/CASENT0101842" xlink:type="simple">CASENT0101842</ext-link>; photo by April Nobile, available on <ext-link xmlns:xlink="http://www.w3.org/1999/xlink" xlink:type="simple" ext-link-type="uri" xlink:href="http://AntWeb.org">AntWeb.org</ext-link>) <bold>9</bold><italic><tp:taxon-name><tp:taxon-name-part taxon-name-part-type="genus" reg="Simopone">S.</tp:taxon-name-part><tp:taxon-name-part taxon-name-part-type="species" reg="elegans">elegans</tp:taxon-name-part></tp:taxon-name></italic> type (specimen <ext-link xmlns:xlink="http://www.w3.org/1999/xlink" ext-link-type="uri" xlink:href="http://data.antweb.org/specimen/CASENT0492213" xlink:type="simple">CASENT0492213</ext-link>; photo by Shannon Hartman, available on <ext-link xmlns:xlink="http://www.w3.org/1999/xlink" xlink:type="simple" ext-link-type="uri" xlink:href="http://AntWeb.org">AntWeb.org</ext-link>).</p></caption><graphic xmlns:xlink="http://www.w3.org/1999/xlink" xlink:href="zookeys-838-021-g003.jpg" position="float" orientation="portrait" xlink:type="simple" id="oo_293005.jpg"/></fig><fig id="F4" position="float" orientation="portrait"><label>Figures 10–12.</label><caption><p>Head in full-face view <bold>10</bold><italic><tp:taxon-name><tp:taxon-name-part taxon-name-part-type="genus" reg="Simopone">S.</tp:taxon-name-part><tp:taxon-name-part taxon-name-part-type="species" reg="bakeri">bakeri</tp:taxon-name-part></tp:taxon-name></italic> gyne (specimen <ext-link xmlns:xlink="http://www.w3.org/1999/xlink" ext-link-type="uri" xlink:href="http://data.antweb.org/specimen/CASENT0173045" xlink:type="simple">CASENT0173045</ext-link>; photo by April Nobile, available on <ext-link xmlns:xlink="http://www.w3.org/1999/xlink" xlink:type="simple" ext-link-type="uri" xlink:href="http://AntWeb.org">AntWeb.org</ext-link>) <bold>11</bold><italic><tp:taxon-name><tp:taxon-name-part taxon-name-part-type="genus" reg="Simopone">S.</tp:taxon-name-part><tp:taxon-name-part taxon-name-part-type="species" reg="chapmani">chapmani</tp:taxon-name-part></tp:taxon-name></italic> type (specimen <ext-link xmlns:xlink="http://www.w3.org/1999/xlink" ext-link-type="uri" xlink:href="http://data.antweb.org/specimen/CASENT0173044" xlink:type="simple">CASENT0173044</ext-link>; photo by April Nobile, available on <ext-link xmlns:xlink="http://www.w3.org/1999/xlink" xlink:type="simple" ext-link-type="uri" xlink:href="http://AntWeb.org">AntWeb.org</ext-link>) <bold>12</bold><italic><tp:taxon-name><tp:taxon-name-part taxon-name-part-type="genus" reg="Simopone">S.</tp:taxon-name-part><tp:taxon-name-part taxon-name-part-type="species" reg="gressitti">gressitti</tp:taxon-name-part></tp:taxon-name></italic> type (specimen <ext-link xmlns:xlink="http://www.w3.org/1999/xlink" ext-link-type="uri" xlink:href="http://data.antweb.org/specimen/CASENT0249114" xlink:type="simple">CASENT0249114</ext-link>; photo by Ryan Perry, available on <ext-link xmlns:xlink="http://www.w3.org/1999/xlink" xlink:type="simple" ext-link-type="uri" xlink:href="http://AntWeb.org">AntWeb.org</ext-link>).</p></caption><graphic xmlns:xlink="http://www.w3.org/1999/xlink" xlink:href="zookeys-838-021-g004.jpg" position="float" orientation="portrait" xlink:type="simple" id="oo_293006.jpg"/></fig><fig id="F5" position="float" orientation="portrait"><label>Figures 13, 14.</label><caption><p>Petiole (AII) in dorsal view of the worker of <italic><tp:taxon-name><tp:taxon-name-part taxon-name-part-type="genus" reg="Simopone">Simopone</tp:taxon-name-part></tp:taxon-name></italic> spp. <bold>13</bold><italic><tp:taxon-name><tp:taxon-name-part taxon-name-part-type="genus" reg="Simopone">S.</tp:taxon-name-part><tp:taxon-name-part taxon-name-part-type="species" reg="gressitti">gressitti</tp:taxon-name-part></tp:taxon-name></italic>, type (specimen <ext-link xmlns:xlink="http://www.w3.org/1999/xlink" ext-link-type="uri" xlink:href="http://data.antweb.org/specimen/CASENT0249114" xlink:type="simple">CASENT0249114</ext-link>; photo by Ryan Perry, available on <ext-link xmlns:xlink="http://www.w3.org/1999/xlink" xlink:type="simple" ext-link-type="uri" xlink:href="http://AntWeb.org">AntWeb.org</ext-link>) <bold>14</bold><italic><tp:taxon-name><tp:taxon-name-part taxon-name-part-type="genus" reg="Simopone">S.</tp:taxon-name-part><tp:taxon-name-part taxon-name-part-type="species" reg="chapmani">chapmani</tp:taxon-name-part></tp:taxon-name></italic>, type (specimen <ext-link xmlns:xlink="http://www.w3.org/1999/xlink" ext-link-type="uri" xlink:href="http://data.antweb.org/specimen/CASENT0173044" xlink:type="simple">CASENT0173044</ext-link>; photo by April Nobile, available on <ext-link xmlns:xlink="http://www.w3.org/1999/xlink" xlink:type="simple" ext-link-type="uri" xlink:href="http://AntWeb.org">AntWeb.org</ext-link>).</p></caption><graphic xmlns:xlink="http://www.w3.org/1999/xlink" xlink:href="zookeys-838-021-g005.jpg" position="float" orientation="portrait" xlink:type="simple" id="oo_293007.jpg"/></fig><fig id="F6" position="float" orientation="portrait"><label>Figures 15–18.</label><caption><p>Head in full-face view of the worker of <italic><tp:taxon-name><tp:taxon-name-part taxon-name-part-type="genus" reg="Simopone">Simopone</tp:taxon-name-part></tp:taxon-name></italic> spp. <bold>15</bold><italic><tp:taxon-name><tp:taxon-name-part taxon-name-part-type="genus" reg="Simopone">S.</tp:taxon-name-part><tp:taxon-name-part taxon-name-part-type="species" reg="chapmani">chapmani</tp:taxon-name-part></tp:taxon-name></italic>, type (specimen <ext-link xmlns:xlink="http://www.w3.org/1999/xlink" ext-link-type="uri" xlink:href="http://data.antweb.org/specimen/CASENT0173044" xlink:type="simple">CASENT0173044</ext-link>; photo by April Nobile, available on <ext-link xmlns:xlink="http://www.w3.org/1999/xlink" xlink:type="simple" ext-link-type="uri" xlink:href="http://AntWeb.org">AntWeb.org</ext-link>) <bold>16</bold><italic><tp:taxon-name><tp:taxon-name-part taxon-name-part-type="genus" reg="Simopone">S.</tp:taxon-name-part><tp:taxon-name-part taxon-name-part-type="species" reg="oculata">oculata</tp:taxon-name-part></tp:taxon-name></italic>, type (specimen <ext-link xmlns:xlink="http://www.w3.org/1999/xlink" ext-link-type="uri" xlink:href="http://data.antweb.org/specimen/CASENT0917355" xlink:type="simple">CASENT0917355</ext-link>; photo by Kate Martynova, available on <ext-link xmlns:xlink="http://www.w3.org/1999/xlink" xlink:type="simple" ext-link-type="uri" xlink:href="http://AntWeb.org">AntWeb.org</ext-link>) <bold>17</bold><italic><tp:taxon-name><tp:taxon-name-part taxon-name-part-type="genus" reg="Simopone">S.</tp:taxon-name-part><tp:taxon-name-part taxon-name-part-type="species" reg="fisheri">fisheri</tp:taxon-name-part></tp:taxon-name></italic>, type (photo by Zhlin Chen) <bold>18</bold><italic><tp:taxon-name><tp:taxon-name-part taxon-name-part-type="genus" reg="Simopone">S.</tp:taxon-name-part><tp:taxon-name-part taxon-name-part-type="species" reg="yunnanensis">yunnanensis</tp:taxon-name-part></tp:taxon-name></italic> type (photo by Zhlin Chen).</p></caption><graphic xmlns:xlink="http://www.w3.org/1999/xlink" xlink:href="zookeys-838-021-g006.jpg" position="float" orientation="portrait" xlink:type="simple" id="oo_293008.jpg"/></fig><fig id="F7" position="float" orientation="portrait"><label>Figures 19–21.</label><caption><p>Mesosoma in dorsal view of the worker of <italic><tp:taxon-name><tp:taxon-name-part taxon-name-part-type="genus" reg="Simopone">Simopone</tp:taxon-name-part></tp:taxon-name></italic> spp. <bold>19</bold><italic><tp:taxon-name><tp:taxon-name-part taxon-name-part-type="genus" reg="Simopone">S.</tp:taxon-name-part><tp:taxon-name-part taxon-name-part-type="species" reg="fisheri">fisheri</tp:taxon-name-part></tp:taxon-name></italic>, type (photo by Zhlin Chen) <bold>20</bold><italic><tp:taxon-name><tp:taxon-name-part taxon-name-part-type="genus" reg="Simopone">S.</tp:taxon-name-part><tp:taxon-name-part taxon-name-part-type="species" reg="yunnanensis">yunnanensis</tp:taxon-name-part></tp:taxon-name></italic>, type (photo by Zhlin Chen) <bold>21</bold><italic><tp:taxon-name><tp:taxon-name-part taxon-name-part-type="genus" reg="Simopone">S.</tp:taxon-name-part><tp:taxon-name-part taxon-name-part-type="species" reg="oculata">oculata</tp:taxon-name-part></tp:taxon-name></italic>, type (specimen <ext-link xmlns:xlink="http://www.w3.org/1999/xlink" ext-link-type="uri" xlink:href="http://data.antweb.org/specimen/CASENT0917355" xlink:type="simple">CASENT0917355</ext-link>; photo by Kate Martynova, available on <ext-link xmlns:xlink="http://www.w3.org/1999/xlink" xlink:type="simple" ext-link-type="uri" xlink:href="http://AntWeb.org">AntWeb.org</ext-link>).</p></caption><graphic xmlns:xlink="http://www.w3.org/1999/xlink" xlink:href="zookeys-838-021-g007.jpg" position="float" orientation="portrait" xlink:type="simple" id="oo_293009.jpg"/></fig><fig id="F8" position="float" orientation="portrait"><label>Figures 22–23.</label><caption><p>Head in full-face view of the worker of <italic><tp:taxon-name><tp:taxon-name-part taxon-name-part-type="genus" reg="Simopone">Simopone</tp:taxon-name-part></tp:taxon-name></italic> spp. <bold>22</bold><italic><tp:taxon-name><tp:taxon-name-part taxon-name-part-type="genus" reg="Simopone">S.</tp:taxon-name-part><tp:taxon-name-part taxon-name-part-type="species" reg="yunnanensis">yunnanensis</tp:taxon-name-part></tp:taxon-name></italic>, type (photo by Zhlin Chen) <bold>23</bold><italic><tp:taxon-name><tp:taxon-name-part taxon-name-part-type="genus" reg="Simopone">S.</tp:taxon-name-part><tp:taxon-name-part taxon-name-part-type="species" reg="oculata">oculata</tp:taxon-name-part></tp:taxon-name></italic>, type (specimen <ext-link xmlns:xlink="http://www.w3.org/1999/xlink" ext-link-type="uri" xlink:href="http://data.antweb.org/specimen/CASENT0917355" xlink:type="simple">CASENT0917355</ext-link>; photo by Kate Martynova, available on <ext-link xmlns:xlink="http://www.w3.org/1999/xlink" xlink:type="simple" ext-link-type="uri" xlink:href="http://AntWeb.org">AntWeb.org</ext-link>).</p></caption><graphic xmlns:xlink="http://www.w3.org/1999/xlink" xlink:href="zookeys-838-021-g008.jpg" position="float" orientation="portrait" xlink:type="simple" id="oo_293010.jpg"/></fig></tp:treatment-sec><ref-list><ref id="B11"><mixed-citation xmlns:xlink="http://www.w3.org/1999/xlink" xlink:type="simple"><person-group><name name-style="western"><surname>Chen</surname><given-names>Z</given-names></name><name name-style="western"><surname>Zhou</surname><given-names>S</given-names></name><name name-style="western"><surname>Liang</surname><given-names>L</given-names></name></person-group> (<year>2015</year>) <article-title><italic><tp:taxon-name><tp:taxon-name-part taxon-name-part-type="genus">Simopone</tp:taxon-name-part><tp:taxon-name-part taxon-name-part-type="species">yunnanensis</tp:taxon-name-part></tp:taxon-name></italic> sp. n.—the first record of <italic><tp:taxon-name><tp:taxon-name-part taxon-name-part-type="genus">Simopone</tp:taxon-name-part></tp:taxon-name></italic> Forel, 1891 from China (<tp:taxon-name><tp:taxon-name-part taxon-name-part-type="order">Hymenoptera</tp:taxon-name-part></tp:taxon-name>, <tp:taxon-name><tp:taxon-name-part taxon-name-part-type="family">Formicidae</tp:taxon-name-part></tp:taxon-name>, <tp:taxon-name><tp:taxon-name-part taxon-name-part-type="subfamily">Cerapachyinae</tp:taxon-name-part></tp:taxon-name>).</article-title><source>Asian Myrmecology</source><volume>7</volume>: <fpage>5</fpage>–<lpage>10</lpage>.</mixed-citation></ref><ref id="B7"><mixed-citation xmlns:xlink="http://www.w3.org/1999/xlink" xlink:type="simple"><person-group><name name-style="western"><surname>Bolton</surname><given-names>B</given-names></name><name name-style="western"><surname>Fisher</surname><given-names>BL</given-names></name></person-group> (<year>2012</year>) <article-title>Taxonomy of the cerapachyine ant genera <italic><tp:taxon-name><tp:taxon-name-part taxon-name-part-type="genus">Simopone</tp:taxon-name-part></tp:taxon-name></italic> Forel, <italic><tp:taxon-name><tp:taxon-name-part taxon-name-part-type="genus">Vicinopone</tp:taxon-name-part></tp:taxon-name></italic> gen. n. and <italic><tp:taxon-name><tp:taxon-name-part taxon-name-part-type="genus">Tanipone</tp:taxon-name-part></tp:taxon-name></italic> gen. n. (<tp:taxon-name><tp:taxon-name-part taxon-name-part-type="order">Hymenoptera</tp:taxon-name-part></tp:taxon-name>: <tp:taxon-name><tp:taxon-name-part taxon-name-part-type="family">Formicidae</tp:taxon-name-part></tp:taxon-name>).</article-title><source>Zootaxa</source><volume>3283</volume>: <fpage>1</fpage>–<lpage>101</lpage>. <ext-link xlink:type="simple" ext-link-type="doi" xlink:href="10.11646/zootaxa.3283.1.1">https://doi.org/10.11646/zootaxa.3283.1.1</ext-link></mixed-citation></ref></ref-list></tp:taxon-treatment>
